# Supplementary material for: A customised target capture sequencing tool for molecular identification of Aloe vera and relatives
Source: Sci Rep. 2021 Dec 21;11:24347. doi: 10.1038/s41598-021-03300-0 (PMC8692607; doi:10.1038/s41598-021-03300-0)
Supplement: Supplementary file 2 — Supplementary Information 2. [file 41598_2021_3300_MOESM2_ESM.xlsx]

## Sheet: Pilot study
[SUPPLEMENTARY FILE S2]: Gene annotation and statistics per locus
Locus	Max length (reference)	Annotation (O. sativa)	# SNPs per 1kbp (reference)	# Introns (reference)	A-353 locus ID overlap	A-V1 locus ID overlap	Min coverage	Max coverage	Avg. coverage	Min length recovered	% Min recovered	Max length recovered	% Max recovered	# Sequences recovered	% Pairwise identity	Potential paralog
1	1351	OS01G01130	52	6	5644		0.444115	783.864	287.99	831	0	1338	99.0377	23	89.3
2	1785	OS01G01190	76	0			86.7227	12018.5	3226.96	891	49.916	1944	108.908	24	93.1
3	1894	OS01G01410	56	3			40.3907	1100.37	566.051	672	35.4805	1929	101.848	24	89.8
4	2019	OS01G03144	39	10			91.9762	2907.73	1370.93	1035	51.263	2019	100	24	80.6
5	1778	OS01G09800	63	3			28.7162	2763.18	685.733	609	34.252	2253	126.715	24	97.5
6	2706	OS01G10800	50	0			83.27	2220.23	1016.06	1926	71.1752	2751	101.663	24	96.5
7	1728	OS01G11070	29	9	6652		22.2222	907.639	463.404	1449	0	1731	100.174	23	98.6
8	1474	OS01G11220	73	3			39.8915	600.814	347.218	555	37.6526	1473	99.9322	24	86.9
9	1547	OS01G14100	40	6			6.78733	1248.67	632.49	1011	0	1545	99.8707	23	96.3
10	1457	OS01G14820	72	3	-		51.2091	1170.34	511.335	1119	0	1452	99.6568	23	96.5
11	1272	OS01G15850	39	7			23.1132	1829.72	583.009	381	29.9528	1176	92.4528	24	95.5
12	1437	OS01G31610	147	2	6051		87.2651	2065.97	943.128	795	55.3236	1437	100	24	93.6	Y
13	1407	OS01G35040	44	2			61.5114	5055.54	864.924	1317	93.6034	1707	121.322	24	94.8
14	1749	OS01G39960	63	10			172.811	2149.6	976.001	666	38.0789	1755	100.343	24	90.6
15	1018	OS01G43250	54	8			140.57	1494.11	559.344	162	15.9136	1017	99.9018	24	87.6
16	2777	OS01G43630	33	10			9.50666	1208.21	534.007	399	14.368	2778	100.036	24	98.9
17	1269	OS01G45370	52	9			19.1489	1555.08	646.631	282	22.2222	1269	100	24	94
18	1620	OS01G51360	119	0			145.921	1484.8	617.977	801	49.4444	1620	100	24	95.9
19	1027	OS01G53910	40	1			0	36.8062	14.6908	495	0	1011	98.4421	17	97.6
20	1884	OS01G55300	50	13			0.477707	257.484	100.736	459	0	1587	84.2357	23	74
21	3002	OS01G55530	67	0			114.453	1379.64	756.484	2142	71.3524	3012	100.333	24	97.7
22	1994	OS01G57900	50	0			72.2166	2215.25	1141.58	756	37.9137	1992	99.8997	24	94.2
23	864	OS01G64930	61	2			14.8936	2180.85	491.534	279	32.2917	582	67.3611	24	98.6
24	1542	OS01G67170	42	2			1.94553	1458.56	594.561	1107	0	1473	95.5253	23	98.1
25	2443	OS01G67750	36	8		199 - 204	25.6652	1621.33	619.054	543	22.2268	2658	108.801	24	92.6
26	1465	OS01G68770	45	6		505 + 517	42.5939	1303.62	501.442	438	29.8976	1461	99.727	24	86.3
27	3903	OS01G72310	40	7		288 - 289	164.95	5098.92	1843.75	1617	41.4297	3897	99.8463	24	98.2
28	1502	OS01G72520	52	3			22.6103	867.647	438.205	813	54.1278	1632	108.655	24	92.2
29	3892	OS01G73514	70	0			39.1572	1044.53	528.53	2772	71.223	3888	99.8972	24	97.3	Y
30	1602	OS01G73680	34	8			8.05243	1470.97	507.413	114	7.1161	1521	94.9438	24	94.6
31	1809	OS01G73950	78	0			609.784	5817.58	2188.05	1653	91.3765	1812	100.166	24	96.7	Y
32	1695	OS02G02000	92	1			83.3628	1764.6	760.686	732	43.1858	1674	98.7611	24	96.7	Y
33	768	OS02G03740	51	7	5815		0.390625	854.688	297.054	234	0	735	95.7031	21	98.3
34	2537	OS02G07050	71	0			52.8577	2384.86	664.54	1617	63.7367	2727	107.489	24	97.4
35	1838	OS02G07360	55	6			19.0968	753.264	297.558	750	0	1656	90.0979	23	92.2
36	1379	OS02G07740	53	8			12.8447	1050.22	513.144	132	9.57215	1377	99.855	24	85.5
37	1439	OS02G13100	77	1			71.508	1562.33	537.057	753	52.328	1446	100.486	24	97.5
38	951	OS02G14790	48	1			0	125.552	32.1898	363	0	936	98.4227	21	93.5
39	1558	OS02G34990	51	6			39.2811	2129.85	776.733	633	40.629	1545	99.1656	24	97.3
40	1697	OS02G37910	84	8		443	14.4962	1034.89	461.321	219	12.9051	1449	85.386	24	81.6
41	1767	OS02G38290	120	6			88.7946	1095.08	504.358	1068	60.4414	1698	96.0951	24	93.1
42	1767	OS02G43920	46	4			38.7097	1540.58	574.604	1002	56.7063	1767	100	24	92.7
43	1230	OS02G47920	106	5			20.9756	1050	430.579	798	0	1203	97.8049	23	97.2
44	1544	OS02G50100	100	4			25.6477	1521.37	684.505	933	60.4275	1509	97.7332	24	88.7
45	1413	OS02G51080	50	2			40.552	950.106	502.026	540	38.2166	1413	100	24	93.2
46	2337	OS02G51330	36	4			73.2991	1715.4	679.151	1302	55.7125	2337	100	24	98.7
47	1613	OS02G51480	63	1			75.1395	1733.79	967.235	417	25.8524	1611	99.876	24	94.3
48	1392	OS02G52370	45	7			46.1207	4044.18	1260.37	357	25.6466	1833	131.681	24	87.3
49	1523	OS02G54200	45	0			53.5785	1967.63	758.938	864	56.7301	1521	99.8687	24	98.1
50	1757	OS02G54980	101	1			123.961	2319.58	712.6	1221	69.4935	1779	101.252	24	95.1
51	1585	OS02G56040	49	10			13.0599	537.539	342.397	1164	0	1542	97.2871	23	94.5
52	1087	OS02G56210	62	7			109.568	2090.34	783.832	672	61.8215	1086	99.908	24	89.9
53	2217	OS02G56565	50	12			29.6346	1624.63	629.939	351	15.8322	2217	100	24	97.1
54	1615	OS02G57050	123	7	6875		84.3344	2071.39	756.594	843	52.1981	1614	99.9381	24	96.4
55	2361	OS02G57160	42	12			71.6645	928.463	358.91	1050	44.4727	2139	90.5972	24	93.2
56	1950	OS02G57470	51	3			55.2308	1643.54	650.436	1122	57.5385	1950	100	24	93.5
57	6353	OS02G58410	33	15		391 - 395	93.0741	1298.22	720.593	3891	61.2467	6276	98.788	24	96
58	1238	OS02G58510	90	0			74.1519	1470.68	600.343	1113	0	1236	99.8384	23	96.8
59	2912	OS03G01100	58	8		439 - 440	20.3984	1086.47	561.616	642	22.0467	2910	99.9313	24	95.8
60	2035	OS03G01830	98	8			125.602	1228.89	640.768	1122	55.1351	2028	99.656	24	91.8
61	6024	OS03G02970	40	17			40.5378	1248.66	631.696	2673	44.3725	6030	100.1	24	95
62	2089	OS03G04270	60	3			73.6716	1905.84	593.047	1605	76.831	2085	99.8085	24	96.4
63	2436	OS03G04450	37	0			82.5123	1861.08	732.548	1677	68.8424	2436	100	24	98.5
64	1099	OS03G06230	60	2			55.141	1120.29	434.27	423	38.4895	987	89.8089	24	92.9
65	3244	OS03G07580	50	4			95.2528	1598.58	712.893	1053	32.4599	3243	99.9692	24	98.3
66	2173	OS03G11670	53	0			162.08	2071.28	864.277	1371	63.0925	2172	99.954	24	98.1
67	1324	OS03G17700	57	5			114.199	1639.8	898.81	390	29.4562	1764	133.233	24	94.5
68	2339	OS03G18210	85	6		364 - 365	64.13	1316.2	753.997	654	27.9607	2343	100.171	24	98.4
69	1731	OS03G19280	70	6	6450	379 - 381	40.7279	3124.09	866.999	993	0	1977	114.211	23	79.8
70	2280	OS03G19530	39	5			5.26316	826.579	458.64	489	21.4474	2280	100	24	98.4
71	2646	OS03G19690	44	13			19.6145	1153.63	504.63	585	22.1088	2652	100.227	24	91.8
72	3143	OS03G27250	54	16			39.23	1613.39	573.182	2364	75.2148	3144	100.032	24	96.6
73	3825	OS03G31550	38	10			16.9412	1426.43	706.575	246	6.43137	3825	100	24	95.8
74	2360	OS03G40020	47	0			75.922	3502.97	1002.4	1014	42.9661	2358	99.9153	24	98.2
75	1104	OS03G46460	49	0			66.0326	1337.77	616.474	957	86.6848	1104	100	24	96.8
76	1950	OS03G49210	48	12			23.3846	914.615	423.583	654	33.5385	1950	100	24	91.5
77	1609	OS03G53510	56	3			76.0721	1725.05	683.297	981	60.9695	1605	99.7514	24	93.3
78	1058	OS03G55330	60	1			48.2042	1044.9	532.514	636	60.1134	1056	99.811	24	95.9
79	1701	OS03G55970	26	10	6494	57 - 58	27.1605	1813.05	695.348	597	35.097	1701	100	24	94.6
80	2500	OS03G56850	47	0			45.36	1313.28	675.885	1113	44.52	2499	99.96	24	97.7
81	1862	OS03G60460	52	3			83.942	1046.29	499.752	654	35.1235	1860	99.8926	24	96.5
82	3141	OS03G60910	66	4			55.2053	1427.03	631.403	2295	73.0659	3141	100	24	95
83	1912	OS03G61130	111	2			64.3305	740.743	440.01	1149	60.0941	1911	99.9477	24	94.6
84	2070	OS03G63920	38	10			1.88406	1145.07	458.351	1734	0	2070	100	23	97.3
85	2094	OS04G02730	50	9			13.7536	1218.34	460.524	405	19.341	2091	99.8567	24	96.2
86	1499	OS04G25410	57	2			44.8299	1638.49	737.567	216	14.4096	1497	99.8666	24	97.7
87	2859	OS04G31390	36	4		136 - 138	17.2088	1092.97	474.987	735	25.7083	2859	100	24	93.9
88	806	OS04G35560	44	1		113	27.5434	1096.53	520.813	588	72.9529	804	99.7519	24	98.3
89	2031	OS04G37670	62	8			30.2806	1204.43	632.681	921	45.3471	2277	112.112	24	84.1
90	838	OS04G39170	48	3			45.1074	818.735	371.823	348	41.5274	837	99.8807	24	95.3
91	957	OS04G44620	45	5	5660		50.4702	929.781	457.759	840	87.7743	957	100	24	97.7
92	1587	OS04G47280	57	2			33.0813	1377.69	556.837	1254	79.017	1590	100.189	24	94.8
93	1771	OS04G49060	34	3			399.774	3833.94	1578.56	1413	79.7854	2175	122.812	24	98.5
94	1548	OS04G49530	118	5			116.86	1128.88	614.486	372	24.031	1545	99.8062	24	88.1
95	1200	OS04G50860	79	2			13.5	805	308.698	459	38.25	1200	100	24	93.9
96	1003	OS04G53612	108	1			66.6999	1350.15	519.155	255	25.4237	1002	99.9003	24	94.9
97	2925	OS04G58410	82	3			39.5897	1453.54	586.453	1704	58.2564	2925	100	24	93.2
98	3118	OS05G05840	84	5		205 - 206	27.9987	1279.09	616.132	1164	37.3316	3084	98.9096	24	90.8
99	2397	OS05G06260	65	16	6041	284 - 286	14.2678	1412.52	416.448	255	10.6383	2232	93.1164	24	88.9
100	1804	OS05G06890	52	3	5162		32.9268	982.317	505.682	402	22.2838	1806	100.111	24	95.2
101	2174	OS05G11850	39	5			81.6927	1192.82	687.603	1563	71.8951	2172	99.908	24	97.2
102	1906	OS05G12140	66	5			17.1994	1300.76	670.852	453	23.7671	1983	104.04	24	95.9
103	2500	OS05G19380	56	0			18	2204.16	611.14	399	15.96	2499	99.96	24	97.5	Y
104	2466	OS05G50950	75	0			15.3285	1217.52	571.163	660	26.764	2469	100.122	24	96.2
105	1448	OS05G50980	43	11			257.528	2631.22	1130.54	753	52.0028	1449	100.069	24	90.3
106	1839	OS06G01304	54	4			49.2659	2284.67	659.971	942	51.2235	1839	100	24	98.2
107	1299	OS06G02430	59	7			0	606.928	276.222	813	0	1221	93.9954	23	88.8
108	966	OS06G04460	138	4			176.087	2244.1	906.056	459	47.5155	948	98.1366	24	96
109	1180	OS06G06720	90	2			38.3898	420.254	251.557	690	58.4746	1176	99.661	24	96.4
110	1562	OS06G07550	44	4			24.1997	1543.41	496.879	408	26.1204	1563	100.064	24	98.4
111	4657	OS06G09880	47	3			14.1862	807.663	347.055	1551	33.3047	4830	103.715	24	85.6
112	1630	OS06G10770	64	3			58.1595	1039.14	394.739	972	59.6319	1602	98.2822	24	96.1
113	1348	OS06G14490	212	6			14.6884	977.893	437.769	141	10.4599	1206	89.4659	24	92.1	Y
114	2753	OS06G16390	38	14			27.6789	1277.15	584.739	975	35.4159	2745	99.7094	24	95.3
115	1709	OS06G21560	39	8	6175		5.79286	1257.75	700.468	1320	0	1707	99.883	23	97.5
116	1882	OS06G21600	35	7			112.062	1334.7	701.076	1161	61.6897	1881	99.9469	24	95.3
117	1596	OS06G27890	28	9			11.2782	740.602	378.352	1296	0	1755	109.962	23	91.9	Y
118	1274	OS06G33810	39	4			30.6122	1398.04	631.692	246	19.3093	1272	99.843	24	89.6	Y
119	1632	OS06G44060	47	6			6.80147	1106.25	540.694	717	0	1641	100.551	23	92.6
120	1507	OS06G51350	82	0			185.932	1594.96	835.401	948	62.9064	1509	100.133	24	97.2
121	2047	OS07G02090	64	1			47.3376	1165.71	568.716	492	0	2553	124.719	23	97.3
122	1902	OS07G02280	60	0	-		99.0536	1598.9	650.48	1311	68.9274	1905	100.158	24	94.4
123	2181	OS07G05570	50	5			100	1135.9	592.177	1803	82.6685	2181	100	24	95.3
124	1224	OS07G05880	101	1			64.4608	1551.96	733.405	1209	98.7745	1224	100	24	96.7
125	3234	OS07G07080	41	9	5614	207 - 212	34.9722	3115.77	788.377	702	21.7069	3237	100.093	24	85.5
126	2138	OS07G10540	44	12			22.3106	1027.41	373.819	186	8.69972	2091	97.8017	24	86.5
127	1587	OS07G12320	59	0			103.97	1534.78	671.519	342	21.5501	1587	100	24	90.3
128	757	OS07G15490	42	1			70.1453	1040.69	516.397	291	38.4412	762	100.661	24	98.4
129	1280	OS07G30170	37	5		489 - 490	28.8281	845.625	442.402	369	28.8281	1278	99.8438	24	90.9
130	2523	OS07G33340	69	8			17.5981	543.401	348.494	363	14.3876	2490	98.692	24	95.4
131	1122	OS07G36250	37	4			19.2513	819.786	332.074	609	0	1122	100	23	91.2
132	1025	OS07G37840	78	0			23.4146	123.512	62.1951	279	0	1005	98.0488	23	90.6	Y
133	973	OS07G38240	85	1			71.8397	1501.85	732.875	846	86.9476	1428	146.763	24	80
134	1731	OS07G38790	58	3			72.617	1763.43	679.239	786	45.4073	1731	100	24	91.4	Y
135	1811	OS07G40800	21	5			139.481	1753.78	702.623	483	26.6703	1809	99.8896	24	98.8
136	1826	OS07G43990	61	1			87.4042	1323.22	650.233	1074	58.8171	1824	99.8905	24	95
137	1938	OS07G44410	76	1			188.545	1259.29	494.459	1851	95.5108	1938	100	24	97.2
138	1812	OS07G44640	49	10			52.1523	1342.88	606.802	375	20.6954	1812	100	24	97.8
139	2572	OS07G44800	53	2			64.2691	1655.6	664.318	1140	44.3235	2553	99.2613	24	96.2
140	1552	OS07G45090	59	0			80.459	1748.46	625.541	1020	65.7216	1440	92.7835	24	98.3
141	989	OS08G01320	42	3			30.9403	1102.33	548.584	381	38.5238	987	99.7978	24	98.7
142	1083	OS08G01620	27	2	5257		29.9169	2986.43	774.942	621	0	1083	100	23	84
143	1290	OS08G10450	72	1			100	1426.74	578.266	576	44.6512	1524	118.14	24	89.3
144	1920	OS08G14620	51	0			200.625	3429.22	1218.34	1278	66.5625	1920	100	24	98
145	1569	OS08G17390	73	6			8.4724	487.163	265.22	375	23.9006	1563	99.6176	24	93
146	1651	OS08G23360	47	11			21.4416	567.474	290.801	153	0	1536	93.0345	23	59.6
147	1880	OS08G24390	109	11			63.3511	388.404	221.184	576	0	783	41.6489	23	86.9
148	1626	OS08G28180	72	1			51.2915	896.125	540.967	1053	64.7601	1626	100	24	97.6
149	1200	OS08G35740	53	4			90.75	742	284.771	246	20.5	1200	100	24	91.6
150	2701	OS08G38570	49	9	5426		47.3158	1441.24	645.076	612	22.6583	2694	99.7408	24	86.3
151	1047	OS08G40430	69	0			9.74212	1369.91	451.934	465	44.4126	1047	100	24	97.8
152	1467	OS08G41380	60	0			44.1718	1155.42	283.257	318	21.6769	1968	134.151	24	77.3	Y
153	1447	OS08G44840	98	1			23.2205	617.83	257.472	465	32.1355	1593	110.09	24	76.3
154	1097	OS09G02130	50	5			97.6299	1119.05	416.967	162	0	810	73.8377	23	88.1
155	1026	OS09G02284	67	2			106.14	3398.83	1062.05	399	0	1008	98.2456	22	92.5
156	1121	OS09G15810	57	5			48.1713	1259.95	503.479	180	16.0571	1119	99.8216	24	91.1
157	1417	OS09G16910	70	0			44.4601	922.442	487.509	885	62.4559	1413	99.7177	24	97.6
158	957	OS09G17680	30	4			22.5705	1226.02	638.78	114	11.9122	957	100	24	98.1
159	1607	OS09G20820	42	6			16.4281	1329.93	636.528	384	23.8955	1539	95.7685	24	96.5
160	1265	OS09G24660	68	2			78.2609	2193.68	833.063	651	51.4625	1263	99.8419	24	96.2
161	3200	OS09G25550	83	0			34.5938	1737.66	748.812	1095	34.2188	3198	99.9375	24	96.1
162	2581	OS09G27370	39	2			89.7327	1179.89	738.565	1830	70.9028	2580	99.9613	24	97.6
163	1148	OS09G34970	90	6			9.66899	2306.71	655.531	177	15.4181	1113	96.9512	24	62.7
164	1680	OS09G38420	52	8			24.8214	806.786	343.72	369	21.9643	1680	100	24	79.1
165	1113	OS10G04620	47	5			1.88679	1217.79	151.516	468	0	1113	100	23	71.3	Y
166	1059	OS10G06720	71	4			126.629	2336.26	1131.57	408	38.5269	1059	100	24	97.2
167	1215	OS10G08840	89	7			22.963	1422.22	622.109	339	27.9012	1110	91.358	24	83
168	2074	OS10G10990	140	8			134.812	3082.3	1349.7	1200	0	1956	94.3105	23	91.8
169	3449	OS10G28600	64	0			60.8872	1675.96	940.352	1428	41.4033	3447	99.942	24	95.3
170	1901	OS10G31810	63	0			15.7812	467.28	186.04	1245	0	1893	99.5792	23	98.2
171	1231	OS10G35920	119	0			5.11779	664.094	318.45	306	24.8578	1230	99.9188	24	85
172	2279	OS10G40130	61	3		89	55.5507	1363.76	479.168	924	40.5441	2172	95.305	24	97.6
173	1347	OS10G40920	42	0			72.1604	1418.04	687.639	1170	86.8597	1740	129.176	24	95.5
174	1500	OS10G41180	65	1			66.8	1524.4	646.108	444	29.6	1500	100	24	97.4
175	2000	OS11G28980	57	4			98.7	1524.6	681.413	450	22.5	2001	100.05	24	89.2
176	3303	OS11G32470	72	3			73.2062	1095.1	579.867	2877	87.1026	3303	100	24	97.5
177	2037	OS11G33090	56	11			0.294551	808.689	347.613	1587	0	1995	97.9381	23	91.9
178	1653	OS11G34210	27	7			68.784	780.581	293.988	651	39.3829	1653	100	24	94
179	1683	OS11G34360	36	4			67.9144	1511.76	607.078	1248	74.1533	1683	100	24	96.1
180	1248	OS11G36060	51	5			15.625	1115.38	444.04	129	10.3365	1248	100	24	81.6
181	2502	OS11G41990	100	7			296.882	5413.55	2841.1	1770	70.7434	2571	102.758	24	86.7
182	969	OS11G43890	42	1	5859		4.95356	169.35	68.3695	180	0	969	100	22	97.6
183	1980	OS12G17310	41	1			65	1170.91	574.943	1788	90.303	1980	100	24	98.6
184	4022	OS12G36170	53	7			33.1924	945.649	391.183	1446	35.9523	4023	100.025	24	93.7
185	2340	OS12G36670	84	6			18.4615	795.897	327.874	450	19.2308	1893	80.8974	24	94.5
186	1669	OS12G41670	62	11			65.9676	2488.98	1096.05	528	31.6357	1506	90.2337	24	94.8
187	2622	OS12G44170	56	1			66.8192	1438.33	512.238	1293	49.3135	2622	100	24	94
188	3157	OS01G15300	39	13			16.8198	1481.85	695.708	447	14.159	3156	99.9683	24	91.6
189	1077	OS04G15920	27	3			85.5153	1576.88	769.325	342	31.7549	1077	100	24	95.5
Total	353794			871			64.5079	1415.44	657.561		36.2925		100.298		93.1312
				31 loci without introns
