# Supplementary material for: A customised target capture sequencing tool for molecular identification of Aloe vera and relatives
Source: Sci Rep. 2021 Dec 21;11:24347. doi: 10.1038/s41598-021-03300-0 (PMC8692607; doi:10.1038/s41598-021-03300-0)
Supplement: Supplementary file 3 — Supplementary Information 3. [file 41598_2021_3300_MOESM3_ESM.xlsx]

## Sheet: Read counts
Sample	Species	1	2	3	4	5	6	7	8	9	10	11	12	13	14	15	16	17	18	19	20	21	22	23	24	25	26	27	28	29	30	31	32	33	34	35	36	37	38	39	40	41	42	43	44	45	46	47	48
max length		1351	1785	1894	2019	1776	2630	1728	1474	1547	1406	1272	1437	1707	1736	1018	2777	1269	1618	1027	1884	2996	1994	846	1542	2443	1465	3903	1632	3892	1602	1809	1695	768	2537	1838	1378	1439	951	1558	1697	1767	1767	1230	1544	1413	2337	1613	1392
37811	Aloe juvenna	613	12006	1548	3046	1309	3791	1072	785	1236	743	644	1962	1839	2015	477	2449	1534	987	18	108	4889	4123	339	1357	2124	873	5512	1053	2963	968	3923	1924	376	2124	961	703	1024	39	1846	871	1076	1405	877	1120	860	2005	2574	2057
OMG022	Aloe jucunda	1748	34040	1566	10073	3858	12615	3104	2020	2794	2307	2017	4520	6635	6268	1536	8637	3989	3803	64	568	11910	9457	1447	4345	4609	2363	15118	2677	7140	3373	12146	4944	815	5026	2082	2021	2874	162	4090	2698	3882	2753	2224	3386	2467	4441	4678	3640
OMG040	Aloe marlothii	1250	3552	5279	8360	5159	14963	3440	2532	5688	2894	3581	7041	5269	6247	2141	6312	2910	6517	124	383	7790	9022	1425	3212	6106	2065	30369	3856	9418	2110	22732	6776	1156	7606	2635	2154	2330	163	9233	2827	5602	5440	1771	5712	3585	10730	7382	6769
OMG043	Aloe vaombe	1304	3158	5465	13773	16358	7587	2951	2313	4043	2195	3910	5910	3619	7029	2263	5467	2326	4670	28	1227	5558	11410	1321	2551	6922	2593	25555	2481	7264	3392	17991	4291	746	5931	2009	2890	2698	38	4826	3052	2960	4032	2091	4714	2154	6493	5385	7181
OMG044	Aloe viguieri	1011	2960	6109	9860	2990	7013	2104	1732	2899	1728	2404	4845	4575	6250	2181	5698	1986	2833	92	438	4111	8180	804	1931	6097	1985	22794	2307	6609	2508	15611	3774	769	4670	1654	2106	1887	32	3925	2413	3478	3866	2922	3966	2306	6260	5468	5822
OMG064	Aloe distans	1739	5741	3784	10411	6176	9633	3057	2661	5479	4268	1856	6272	5585	6615	2308	6999	2989	5515	50	1358	8148	9904	4107	2770	8481	3151	41428	2306	13551	2899	10222	8688	887	12886	1884	3912	5210	336	5261	2931	3805	5020	1888	5700	2569	7299	8417	9569
OMG142	Aloe succotrina	2147	10185	6947	9284	7524	15290	5228	2654	6439	5485	7758	9896	28766	9607	2896	9677	5741	8008	66	1617	13778	14724	2067	7497	13203	6366	66337	4720	10310	5076	35080	9474	2188	20168	4615	4824	7494	342	11061	5604	6450	9074	4305	7830	4203	13363	9295	14807
RSE732	Aloe bakeri	885	2135	2828	9482	2721	6385	2376	1592	2860	1841	2605	4588	2796	5147	1476	4299	1412	3213	38	684	3706	8441	936	1543	5333	1865	20303	2065	5173	1831	13358	3676	428	3929	1109	1476	1614	38	3529	2016	1909	3302	1766	2996	2369	5260	5256	3659
YW-2018-05-008	Aloiampelos ciliaris	1301	1614	3340	18236	3921	6808	4511	1640	6025	2687	3343	5584	3830	4983	2699	7296	3948	2792	54	973	13758	7747	989	5636	4394	3379	37990	3236	11812	2961	19188	9970	931	9045	2748	3405	3237	30	3497	3737	2466	4759	2034	4154	2243	6420	3339	18765
YW-2018-05-011	Aloe comptonii	539	2976	1104	4672	2221	4329	1476	677	2266	1847	952	2275	2822	2648	754	2453	1256	2373	8	412	3420	3975	2007	1423	3109	1008	16334	1036	4836	1013	3903	2883	387	3135	616	1408	2276	98	1876	919	1576	1836	1201	2087	1004	2616	3448	5164
YW-2018-05-020	Aloe greatheadii	1149	30058	2092	4835	3666	5207	2007	1218	2570	1555	2306	3712	3490	6006	2051	3313	1540	2065	58	592	9688	3824	780	2085	4260	3090	14075	2271	6730	1378	9260	2829	546	5175	1540	2269	1763	70	2755	2130	2652	3448	1406	3046	3094	4201	4498	2138
YW-2018-05-024	Aloe lateritia	1267	30910	3296	6010	2692	4342	2298	1442	2681	2237	2138	4776	4046	5861	2059	3473	1727	1720	66	648	8951	3058	955	2068	4405	2608	17522	2384	6667	1340	10636	3219	771	5185	2362	2768	1299	212	2477	2251	2308	3868	1332	3698	3381	4706	2663	2196
YW-2018-06-006	Aloe framesii	1101	12792	3892	19569	3063	9722	2501	1506	2780	3239	4497	4077	5252	4676	2475	4123	1878	3376	40	637	4263	5607	6150	2616	4491	2010	26467	2020	6260	2193	16690	3590	789	5373	1448	2169	2173	24	4312	4844	3151	3281	1888	3581	2325	5200	5986	6216
YW-2018-06-013	Aloe flexilifolia	991	33794	4603	9019	3570	10834	2383	1626	2585	2614	1958	4742	4863	6952	1758	4760	3441	4531	58	442	9098	9261	709	3711	4951	2194	19181	2439	7031	3565	11753	3442	696	5369	1756	1994	3276	40	4883	2922	3314	1959	1725	3800	2257	4401	5428	4886
YW-2018-07-007	Aloe mcloughlinii	1916	45024	4452	10763	4058	11976	3535	2433	3666	2911	2048	4093	4793	6361	1411	5459	3862	3706	20	539	8742	9756	984	4394	4682	2723	21619	3179	5821	3976	12481	3965	938	4571	2131	2259	3017	108	4489	2539	3581	1771	2336	3773	2750	4748	6160	3550
YW-2018-09-007	Aloe ballyi	867	8455	2224	7885	2201	6729	1640	1521	1354	1768	1683	2249	3319	3329	910	3409	2292	2179	9	204	5074	5009	438	1694	2440	1312	8406	1421	3613	2151	5773	2875	483	3062	1161	1470	1132	34	2302	1463	1693	1153	969	1868	962	2816	3075	2782
YW-2018-09-016	Aloe aageodonta	1478	36065	3511	6892	2909	9994	2564	1520	2656	1659	1655	3598	4408	5301	1827	3684	3127	3504	42	411	7790	7016	839	3152	3553	1801	18883	2143	5465	2653	11885	2509	625	4188	2434	1854	1817	82	3315	2194	1945	1591	1699	3143	2090	3547	4657	5477
YW-2018-10-016	Aloe macrocarpa	754	18883	2051	3931	2021	3682	1874	719	1439	1469	1161	2086	1539	3600	1176	2060	835	911	126	190	5955	2196	257	1125	2419	2162	8498	1317	3374	889	5649	1752	333	3419	753	1447	781	58	1190	1524	2378	1990	960	1901	1921	2808	1720	1525
YW-2018-11-032	Aloe yemenica	1009	44031	5903	14320	4306	12891	3382	2153	3946	2096	2710	5064	4312	6228	1413	11184	4162	4833	54	533	12046	10486	1180	4229	5573	3747	26952	2955	7582	5606	8547	7358	888	4616	1381	3073	2766	64	4293	2868	3957	4760	1964	2607	3710	7575	6865	5241
YW-2019-03-005	Aloe erinacea	2411	12734	3259	14584	5580	19464	3287	2465	4502	3401	1952	6715	6380	6599	2789	6834	3144	5370	30	1063	9781	12690	2917	3285	9420	3416	54906	2895	12750	2034	13315	6733	1406	6860	1903	3316	4404	398	4716	2614	4082	5195	1673	5481	4475	6830	9322	13731
YW-2019-03-012	Aloe suffulta	940	34569	3018	9043	1980	7351	2350	1316	2848	1536	1831	3388	4130	5656	1589	2844	2889	1163	24	365	6625	7045	547	3421	3743	1502	14849	2228	6407	3163	8611	2152	458	3382	2616	1673	1862	15	3589	2101	1553	1627	1447	3016	1645	3288	5219	4288
YW-2019-05-001	Aloe ferox	1174	3102	3802	5416	3755	8911	2869	1271	3328	2378	2726	3934	3419	4730	1688	3677	1999	3065	96	590	5818	6031	1131	3269	4644	1572	19829	2358	6091	2053	11946	3179	762	4321	1940	3395	2486	66	3840	2175	3014	3787	1347	3441	1835	6372	5202	5488
YW-2019-06-001	Aloe brandhamii	2	516	255	619	170	730	128	196	35	240	98	418	350	1000	606	88	81	787	0	3	1143	480	42	10	209	208	2146	123	508	43	3677	471	1	447	117	59	343	0	204	82	523	228	86	132	191	571	404	214
YW-2019-06-002	Aloe percrassa	3530	71510	5440	11349	5221	13533	3924	2952	4158	4417	3494	6677	2077	12439	5070	4440	6578	2070	42	1198	9272	12663	896	6021	5820	4776	40618	3742	7188	7855	32277	2675	872	4387	1898	3924	4063	0	5303	5854	3941	5081	2458	3398	2353	5024	8371	5190
YW019	Xanthorrhoea preissii	6398	11591	13989	10738	8173	35483	5020	4162	8947	3140	2933	10604	6655	25178	5449	17682	7919	2564	62	523	39243	25457	2897	2714	17112	7484	30067	6644	14877	5075	17606	12771	1223	4560	1531	12487	1974	92	8009	7602	4503	15228	2837	5369	7759	5753	11613	5938
YW023	Bulbine frutescens	319	398	670	1062	1255	1113	897	292	652	216	807	493	629	989	518	1579	666	307	15	91	1699	1079	230	782	816	546	7667	678	1484	331	2418	676	48	2122	455	510	301	8	484	363	415	898	287	849	666	1098	972	1943
YW052	Hemerocallis flava	941	411	859	1023	184	1813	232	52	793	149	257	2200	139	3316	649	1771	422	106	8	834	959	3200	217	1811	1707	1253	2495	971	635	102	1618	914	85	438	328	4037	291	52	1675	1876	439	620	225	764	1109	186	155	1016
[truncated: 142 more columns]

## Sheet: Read depth
[SUPPLEMENTARY FILE S3]: Read coverage statistics pilot study
Sample	Species	1	2	3	4	5	6	7	8	9	10	11	12	13	14	15	16	17	18	19	20	21	22	23	24	25	26	27	28	29	30	31	32	33	34	35	36	37	38	39	40	41	42	43	44	45	46	47	48
37811	Aloe juvenna	136.121	2017.82	245.195	452.6	221.115	432.433	186.111	159.769	239.69	158.535	151.887	409.603	323.199	348.214	140.57	264.566	362.648	183.004	5.25803	17.1975	489.553	620.311	120.213	264.008	260.827	178.771	423.674	193.566	228.392	181.273	650.58	340.531	146.875	251.163	156.855	153.048	213.482	12.3028	355.456	153.978	182.683	238.54	213.902	217.617	182.59	257.381	478.735	443.319
OMG022	Aloe jucunda	388.157	5721.01	248.046	1496.73	651.689	1438.97	538.889	411.126	541.823	492.248	475.708	943.633	1166.08	1083.18	452.652	933.057	943.026	705.13	18.6952	90.4459	1192.59	1422.82	513.121	845.331	565.984	483.891	1162.03	492.096	550.36	631.648	2014.26	875.044	318.359	594.324	339.826	439.985	599.166	51.1041	787.548	476.959	659.083	467.402	542.439	657.902	523.779	570.09	870.056	784.483
OMG040	Aloe marlothii	277.572	596.975	836.167	1242.2	871.453	1706.81	597.222	515.332	1103.04	617.496	844.575	1469.94	926.011	1079.55	630.943	681.887	687.943	1208.34	36.222	60.9873	780.04	1357.37	505.319	624.903	749.816	422.867	2334.28	708.824	725.951	395.131	3769.82	1199.29	451.562	899.409	430.087	468.94	485.754	51.4196	1777.86	499.764	951.104	923.599	431.951	1109.84	761.146	1377.41	1372.97	1458.84
OMG043	Aloe vaombe	289.563	530.756	865.628	2046.51	2763.18	865.437	512.326	470.76	784.034	468.35	922.17	1233.82	636.028	1214.69	666.896	590.601	549.882	865.884	8.17916	195.382	556.542	1716.65	468.44	496.304	850.02	530.99	1964.26	456.066	559.918	635.206	2983.58	759.469	291.406	701.34	327.911	629.173	562.474	11.9874	929.268	539.54	502.547	684.55	510	915.933	457.325	833.504	1001.55	1547.63
OMG044	Aloe viguieri	224.5	497.479	967.635	1465.08	505.068	799.962	365.278	352.51	562.185	368.706	566.981	1011.48	804.042	1080.07	642.731	615.556	469.504	525.278	26.8744	69.7452	411.649	1230.69	285.106	375.681	748.711	406.485	1752.04	424.081	509.43	469.663	2588.89	667.965	300.391	552.227	269.967	458.491	393.398	10.0946	755.777	426.576	590.492	656.367	712.683	770.596	489.597	803.594	1016.99	1254.74
OMG064	Aloe distans	386.158	964.874	599.366	1546.95	1043.24	1098.82	530.729	541.588	1062.51	910.669	437.736	1309.39	981.547	1143.15	680.157	756.104	706.619	1022.56	14.6056	216.242	815.888	1490.07	1456.38	538.911	1041.47	645.256	3184.32	423.897	1044.53	542.884	1695.19	1537.7	346.484	1523.77	307.508	851.669	1086.17	105.994	1013.03	518.15	646.01	852.292	460.488	1107.51	545.435	936.97	1565.47	2062.28
OMG142	Aloe succotrina	476.758	1711.76	1100.37	1379.49	1270.95	1744.11	907.639	540.163	1248.67	1170.34	1829.72	2065.97	5055.54	1660.2	853.438	1045.41	1357.21	1484.8	19.2795	257.484	1379.64	2215.25	732.979	1458.56	1621.33	1303.62	5098.92	867.647	794.707	950.562	5817.58	1676.81	854.688	2384.86	753.264	1050.22	1562.33	107.886	2129.85	990.689	1095.08	1540.58	1050	1521.37	892.357	1715.4	1728.77	3191.16
RSE732	Aloe bakeri	196.521	358.824	447.941	1408.92	459.628	728.327	412.5	324.016	554.622	392.817	614.387	957.829	491.388	889.459	434.971	464.422	333.806	595.735	11.1003	108.917	371.095	1269.96	331.915	300.195	654.892	381.911	1560.57	379.596	398.741	342.884	2215.26	650.619	167.188	464.604	181.012	321.335	336.484	11.9874	679.525	356.394	324.109	560.611	430.732	582.124	502.972	675.225	977.557	788.578
YW-2018-05-008	Aloiampelos ciliaris	288.897	271.261	529.039	2709.66	662.331	776.578	783.16	333.786	1168.39	573.329	788.443	1165.76	673.111	861.118	795.383	788.189	933.333	517.676	15.7741	154.936	1377.64	1165.55	350.709	1096.5	539.582	691.945	2920.06	594.853	910.483	554.494	3182.09	1764.6	363.672	1069.57	448.531	741.292	674.844	9.46372	673.363	660.636	418.676	807.98	496.098	807.124	476.221	824.134	621.017	4044.18
YW-2018-05-011	Aloe comptonii	119.689	500.168	174.868	694.205	375.169	493.802	256.25	137.788	439.431	394.097	224.528	474.948	495.958	457.604	222.2	264.998	296.927	439.988	2.3369	65.6051	342.457	598.044	711.702	276.848	381.785	206.416	1255.5	190.441	372.765	189.7	647.264	510.265	151.172	370.713	100.544	306.531	474.496	30.9148	361.232	162.463	267.572	311.715	292.927	405.505	213.163	335.815	641.29	1112.93
YW-2018-05-020	Aloe greatheadii	255.144	5051.76	331.362	718.425	619.257	593.954	348.438	247.897	498.384	331.792	543.868	774.948	613.357	1037.9	604.42	357.904	364.066	382.88	16.9426	94.2675	970.093	575.326	276.596	405.642	523.127	632.765	1081.86	417.463	518.756	258.052	1535.66	500.708	213.281	611.943	251.36	493.977	367.547	22.082	530.488	376.547	450.255	585.399	342.927	591.839	656.9	539.281	836.578	460.776
YW-2018-05-024	Aloe lateritia	281.347	5194.96	522.07	893.016	454.73	495.285	398.958	293.487	519.91	477.312	504.245	997.077	711.072	1012.85	606.778	375.189	408.274	318.912	19.2795	103.185	896.295	460.08	338.652	402.335	540.933	534.061	1346.81	438.235	513.9	250.936	1763.85	569.735	301.172	613.126	385.528	602.612	270.813	66.877	476.958	397.938	391.851	656.706	324.878	718.523	717.834	604.108	495.288	473.276
YW-2018-06-006	Aloe framesii	244.486	2149.92	616.473	2907.73	517.399	1108.97	434.201	306.513	539.108	691.11	1060.61	851.148	923.023	808.065	729.371	445.409	443.972	625.958	11.6845	101.433	426.869	843.581	2180.85	508.949	551.494	411.604	2034.36	371.324	482.528	410.674	2767.83	635.398	308.203	635.357	236.344	472.206	453.023	7.57098	830.295	856.335	534.975	557.046	460.488	695.79	493.631	667.522	1113.33	1339.66
YW-2018-06-013	Aloe flexilifolia	220.059	5679.66	729.092	1340.12	603.041	1235.82	413.715	330.936	501.293	557.752	461.792	989.979	854.657	1201.38	518.075	514.224	813.475	840.111	16.9426	70.3822	911.015	1393.33	251.418	721.984	607.982	449.283	1474.33	448.346	541.958	667.603	1949.09	609.204	271.875	634.884	286.616	434.107	682.974	12.6183	940.244	516.559	562.649	332.598	420.732	738.342	479.193	564.955	1009.55	1053.02
YW-2018-07-007	Aloe mcloughlinii	425.463	7567.06	705.174	1599.26	685.473	1366.08	613.715	495.183	710.924	621.124	483.019	854.489	842.355	1099.25	415.815	589.737	913.002	687.145	5.84226	85.828	875.367	1467.8	348.936	854.864	574.949	557.611	1661.72	584.375	448.69	744.569	2069.82	701.77	366.406	540.52	347.824	491.8	628.978	34.0694	864.377	448.851	607.98	300.679	569.756	733.096	583.864	609.499	1145.69	765.086
YW-2018-09-007	Aloe ballyi	192.524	1421.01	352.27	1171.62	371.791	767.567	284.722	309.566	262.573	377.24	396.934	469.52	583.304	575.288	268.173	368.275	541.844	404.017	2.62902	32.4841	508.077	753.611	155.319	329.572	299.632	268.669	646.118	261.213	278.494	402.809	957.38	508.85	188.672	362.081	189.499	320.029	235.997	10.7256	443.261	258.633	287.436	195.756	236.341	362.953	204.246	361.489	571.916	599.569
YW-2018-09-016	Aloe aageodonta	328.201	6061.34	556.125	1024.07	491.385	1140	445.139	309.362	515.061	353.983	390.33	751.148	774.692	916.071	538.409	397.983	739.243	649.691	12.2687	65.4459	780.04	1055.57	297.518	613.23	436.308	368.805	1451.42	393.934	421.249	496.816	1970.98	444.071	244.141	495.231	397.28	403.628	378.805	25.8675	638.318	387.861	330.221	270.119	414.39	610.687	443.737	455.327	866.15	1180.39
YW-2018-10-016	Aloe macrocarpa	167.432	3173.61	324.868	584.101	341.385	420	325.347	146.336	279.056	313.442	273.821	435.491	270.475	622.12	346.562	222.542	197.4	168.912	36.8062	30.2548	596.295	330.391	91.1348	218.872	297.053	442.73	653.19	242.096	260.072	166.479	936.816	310.088	130.078	404.296	122.905	315.022	162.821	18.2965	229.14	269.417	403.735	337.861	234.146	369.365	407.856	360.462	319.901	328.664
YW-2018-11-032	Aloe yemenica	224.056	7400.17	935.005	2127.79	727.365	1470.46	587.153	438.195	765.223	447.226	639.151	1057.2	757.821	1076.27	416.405	1208.21	983.924	896.106	15.7741	84.8726	1206.21	1577.63	418.44	822.763	684.363	767.304	2071.64	543.199	584.43	1049.81	1417.41	1302.3	346.875	545.842	225.408	669.013	576.65	20.1893	826.637	507.012	671.817	808.149	479.024	506.541	787.686	972.401	1276.81	1129.53
YW-2019-03-005	Aloe erinacea	535.381	2140.17	516.209	2167.01	942.568	2220.23	570.66	501.696	873.045	725.676	460.377	1401.88	1121.27	1140.38	821.906	738.279	743.262	995.674	8.76339	169.268	979.406	1909.23	1034.4	639.105	1156.77	699.522	4220.29	532.169	982.785	380.899	2208.13	1191.68	549.219	811.194	310.609	721.916	918.138	125.552	908.087	462.11	693.039	882.003	408.049	1064.96	950.106	876.765	1733.79	2959.27
YW-2019-03-012	Aloe suffulta	208.734	5809.92	478.036	1343.68	334.459	838.517	407.986	267.843	552.295	327.738	431.84	707.307	725.835	977.419	468.271	307.238	682.979	215.637	7.01071	58.121	663.385	1059.93	193.972	665.564	459.64	307.577	1141.35	409.559	493.859	592.322	1428.03	380.885	178.906	399.921	426.986	364.224	388.186	4.73186	691.078	371.42	263.667	276.231	352.927	586.01	349.257	422.08	970.676	924.138
YW-2019-05-001	Aloe ferox	260.696	521.345	602.218	804.755	634.291	1016.46	498.09	258.684	645.378	507.397	642.925	821.294	600.879	817.396	497.446	397.227	472.577	568.294	28.0428	93.949	582.577	907.372	401.064	635.992	570.282	321.911	1524.14	433.456	469.502	384.457	1981.09	562.655	297.656	510.958	316.649	739.115	518.277	20.8202	739.409	384.502	511.715	642.954	328.537	668.588	389.597	817.972	967.514	1182.76
YW-2019-06-001	Aloe brandhamii	0.444115	86.7227	40.3907	91.9762	28.7162	83.27	22.2222	39.8915	6.78733	51.2091	23.1132	87.2651	61.5114	172.811	178.585	9.50666	19.1489	145.921	0	0.477707	114.453	72.2166	14.8936	1.94553	25.6652	42.5939	164.95	22.6103	39.1572	8.05243	609.784	83.3628	0.390625	52.8577	19.0968	12.8447	71.508	0	39.2811	14.4962	88.7946	38.7097	20.9756	25.6477	40.552	73.2991	75.1395	46.1207
YW-2019-06-002	Aloe percrassa	783.864	12018.5	861.668	1686.33	881.926	1543.69	681.25	600.814	806.335	942.461	824.057	1393.95	365.026	2149.6	1494.11	479.654	1555.08	383.807	12.2687	190.764	928.438	1905.17	317.73	1171.4	714.695	978.02	3122.06	687.868	554.06	1470.97	5352.74	473.451	340.625	518.762	309.793	854.282	847.047	0	1021.12	1034.89	669.1	862.649	599.512	660.233	499.575	644.929	1556.91	1118.53
YW019	Xanthorrhoea preissii	710.363	974.034	1107.89	797.771	690.287	2023.75	435.764	423.541	867.518	334.993	345.873	1106.89	584.798	2175.52	802.898	955.095	936.052	237.701	9.0555	41.6401	1964.77	1915.02	513.652	264.008	1050.68	766.28	1155.53	610.662	573.368	475.187	1459.87	1130.18	238.867	269.61	124.946	1359.25	205.768	14.511	771.085	671.951	382.258	1292.7	345.976	521.6	823.673	369.255	1079.94	639.871
YW023	Bulbine frutescens	35.4182	33.4454	53.0623	78.9004	105.997	63.4791	77.8646	29.7151	63.2191	23.0441	95.1651	51.4614	55.2724	85.4551	76.3261	85.2899	78.7234	28.4611	2.19085	7.24522	85.0634	81.1685	40.7801	76.07	50.1023	55.9044	294.658	62.3162	57.1942	30.9925	200.498	59.823	9.375	125.463	37.1328	55.5152	31.376	1.26183	46.5982	32.086	35.2292	76.2309	35	82.4806	70.7006	70.475	90.3906	209.375
YW052	Hemerocallis flava	104.478	34.5378	68.0306	76.003	15.5405	103.403	20.1389	5.29172	76.8908	15.8962	30.3066	229.645	12.2144	286.521	95.6287	95.6608	49.8818	9.82695	1.16845	66.4013	48.014	240.722	38.4752	176.167	104.81	128.294	95.8878	89.2463	24.4733	9.55056	134.163	80.885	16.6016	25.8967	26.7682	439.441	30.3336	8.20189	161.264	165.822	37.2666	52.6316	27.439	74.2228	117.728	11.9384	14.4141	109.483
Min. (ingroup)		0.444115	86.7227	40.3907	91.9762	28.7162	83.27	22.2222	39.8915	6.78733	51.2091	23.1132	87.2651	61.5114	172.811	140.57	9.50666	19.1489	145.921	0	0.477707	114.453	72.2166	14.8936	1.94553	25.6652	42.5939	164.95	22.6103	39.1572	8.05243	609.784	83.3628	0.390625	52.8577	19.0968	12.8447	71.508	0	39.2811	14.4962	88.7946	38.7097	20.9756	25.6477	40.552	73.2991	75.1395	46.1207
Max. (ingroup)		783.864	12018.5	1100.37	2907.73	2763.18	2220.23	907.639	600.814	1248.67	1170.34	1829.72	2065.97	5055.54	2149.6	1494.11	1208.21	1555.08	1484.8	36.8062	257.484	1379.64	2215.25	2180.85	1458.56	1621.33	1303.62	5098.92	867.647	1044.53	1470.97	5817.58	1764.6	854.688	2384.86	753.264	1050.22	1562.33	125.552	2129.85	1034.89	1095.08	1540.58	1050	1521.37	950.106	1715.4	1733.79	4044.18
Avg. (ingroup)		287.99	3226.96	566.051	1370.93	685.733	1016.06	463.404	347.218	632.49	511.335	583.009	943.128	864.924	976.001	559.344	534.007	646.631	617.977	14.6908	100.736	756.484	1141.58	491.534	594.561	619.054	501.442	1843.75	438.205	528.53	507.413	2188.05	760.686	297.054	664.54	297.558	513.144	537.057	32.1898	776.733	461.321	504.358	574.604	430.579	684.505	502.026	679.151	967.235	1260.37
Min. (outgroup)		35.4182	33.4454	53.0623	76.003	15.5405	63.4791	20.1389	5.29172	63.2191	15.8962	30.3066	51.4614	12.2144	85.4551	76.3261	85.2899	49.8818	9.82695	1.16845	7.24522	48.014	81.1685	38.4752	76.07	50.1023	55.9044	95.8878	62.3162	24.4733	9.55056	134.163	59.823	9.375	25.8967	26.7682	55.5152	30.3336	1.26183	46.5982	32.086	35.2292	52.6316	27.439	74.2228	70.7006	11.9384	14.4141	109.483
Max. (outgroup)		710.363	974.034	1107.89	797.771	690.287	2023.75	435.764	423.541	867.518	334.993	345.873	1106.89	584.798	2175.52	802.898	955.095	936.052	237.701	9.0555	66.4013	1964.77	1915.02	513.652	264.008	1050.68	766.28	1155.53	610.662	573.368	475.187	1459.87	1130.18	238.867	269.61	124.946	1359.25	205.768	14.511	771.085	671.951	382.258	1292.7	345.976	521.6	823.673	369.255	1079.94	639.871
Avg. (outgroup)		283.42	347.339	409.662	317.558	270.608	730.209	177.922	152.849	335.876	124.644	157.115	462.665	217.428	849.165	324.951	378.682	354.886	91.9963	4.13827	38.4289	699.282	745.637	197.636	172.082	401.862	316.826	515.36	254.075	218.345	171.91	598.176	423.628	88.2812	140.323	62.9489	618.07	89.1591	7.99159	326.316	289.953	151.585	473.854	136.138	226.101	337.367	150.556	394.916	319.576
[truncated: 142 more columns]
