# Supplementary material for: A customised target capture sequencing tool for molecular identification of Aloe vera and relatives
Source: Sci Rep. 2021 Dec 21;11:24347. doi: 10.1038/s41598-021-03300-0 (PMC8692607; doi:10.1038/s41598-021-03300-0)
Supplement: Supplementary file 4 — Supplementary Information 4. [file 41598_2021_3300_MOESM4_ESM.xlsx]

## Sheet: Sheet1
[SUPPLEMENTARY FILE S4]: Recovery comparison with Angiosperms-353 bait panel
		Number of assembled bases								Number of assembled bases
Aloe-baits locus	Total target Aloe-baits	Aloe marlothii	Aloiampelos ciliaris	Bulbine frutescens	Xanthorrhoea preissii	Hemerocallis flava		Angiosperm353 locus	Total target Angiosperms-353	Aloe marlothii	Aloiampelos commixta	Aloidendron barberae	Bulbine frutescens	Xanthorrhoea preissii	Hemerocallis flava
1	1351	1185	1005	642	645	549		5644	933	375	441	525	372	489	171
7	1728	1728	1728	1449	1473	1380		6652	1359	924	942	1077	777	1188	1200
12	1437	1437	1437	1389	1437	1437		6051	1188	279	942	243	933	1188	1155
33	768	585	537	438	456	195		5815	684	132	174	174	0	183	0
54	1615	1539	1173	1152	1278	1212		6875	408	408	408	408	408	408	408
69	1731	1398	1713	1518	1533	480		6450	1299	819	672	819	867	351	177
79	1701	1701	1701	900	1653	1230		6494	1380	384	939	1227	1119	1317	894
91	957	957	957	957	954	516		5660	516	0	0	0	0	492	0
99	2397	2130	2076	1950	1869	1245		6041	2052	741	483	846	387	1638	1236
100	1804	1803	1800	1632	129	138		5162	1434	1095	294	1059	1164	1224	651
115	1709	1707	1599	1359	1689	1542		6175	1443	741	390	696	522	1443	804
125	3234	3228	3234	3234	2970	3345		5614	2154	663	546	1566	804	1911	1917
142	1083	1083	621	1083	963	702		5257	912	351	204	351	327	384	498
150	2701	2694	2691	2217	1923	1542		5426	1590	1086	1563	1398	1242	1533	1245
182	969	969	633	435	969	0		5859	810	474	0	624	0	624	633
Total	25185	24144	22905	20355	19941	15513		Total	18162	8472	7998	11013	8922	14373	10989
Perc.		95.8666	90.947	80.8219	79.1781	61.5962		Perc.		46.6468	44.037	60.6376	49.1245	79.1378	60.5055
								6051	*** actual recovery					1245
								6875	*** actual recovery	1149	744	1254	1224	1272	1056
								6175	*** actual recovery					1593
