# Supplementary material for: A customised target capture sequencing tool for molecular identification of Aloe vera and relatives
Source: Sci Rep. 2021 Dec 21;11:24347. doi: 10.1038/s41598-021-03300-0 (PMC8692607; doi:10.1038/s41598-021-03300-0)
Supplement: Supplementary file 5 — Supplementary Information 5. [file 41598_2021_3300_MOESM5_ESM.xlsx]

## Sheet: Sheet1
[SUPPLEMENTARY FILE S5]: Traditional loci sequence accessions
Genus	Species	ITS	matK	psbA	rbcL	rps16	trnL-F intron	trnL-F spacer
Aloe	aageodonta	MZ087912	KJ557716	-	KU748277	KJ557472	-	-
Aloe	arborescens	KC893727	KC893698	JQ039246	JQ024486	KJ557477	-	JX630265
Aloe	bakeri	AF234346	-	MZ087913	Z73680	MG776113	AJ290254	AJ290288
Aloe	ballyi	MZ087914	MZ087915	MZ087916	MZ087917	-	KJ557631	KJ557675
Aloe	brandhamii	KJ557852	KJ557727	-	-	KJ557486	-	-
Aloe	buettneri	-	-	-	-	-	-	-
Aloe	comptonii	KJ557861	KJ557740	MZ087918	MZ087919	KJ557500	-	-
Aloe	distans	KJ557865	KJ557748	MZ087920	-	KJ557510	-	-
Aloe	erinacea	MZ087921	JQ024130	MZ087922	JQ024505	-	-	-
Aloe	ferox	KC893733	KC893704	JQ039260	-	KJ557518	-	JX630259
Aloe	flexilifolia	-	KJ557757	-	KU748340	KJ557521	-	-
Aloe	framesii	KJ557874	KJ557760	MZ087923	MZ087924	KJ557524	-	-
Aloe	greatheadii	KJ557879	KJ557766	JQ039264	-	KJ557530	KJ557643	KJ557689
Aloe	jucunda	KC893734	KC893706	-	AY323641	KJ557537	KJ557646	KJ557692
Aloe	juvenna	KC893735	KC893707	MZ087925	AY323640	KJ557538	-	-
Aloe	lateritia	KJ557888	KJ557779	MZ087926	-	KJ557546	KJ557647	KJ557693
Aloe	macrocarpa	KJ557894	-	-	-	KJ557552	KJ557650	KJ557695
Aloe	marlothii	KJ557896	KC893708	-	-	KJ557554	-	-
Aloe	mcloughlinii	MZ087927	KJ557787	MZ087928	MZ087929	KJ557556	-	MZ087930
Aloe	percrassa	-	KJ557800	MZ087931	-	KJ557570	-	KJ557699
Aloe	succotrina	KJ557918	KJ557813	JQ024873	JQ024539	KJ557588	-	JX630266
Aloe	suffulta	KJ557919	KJ557814	MZ087932	-	KJ557589	KJ557663	KJ557707
Aloe	vaombe	KC893744	KC893717	MZ087933	-	KJ557599	-	-
Aloe	vera	KC893746	KC893719	-	AJ512309	KJ557601	AJ290255	AJ290289
Aloe	viguieri	KJ557926	KJ557822	-	AJ512302	KJ557602	-	-
Aloe	yemenica	-	KJ557826	MZ087934	MZ087935	KJ557606	-	MZ087936
Aloiampelos	ciliaris	AY323663	JQ024121	JQ024866	AJ512287	KJ557608	KJ557669	KJ557713
Aloidendron	barberae	AY323661	KJ557830	JQ024864	AJ512294	KJ557611	KJ557671	KJ557715
Bulbine	frutescens	AY323650	AJ511414	MH749246	AJ512323	-	-	-
Xanthorrhoea	resinosa	-	HM640663	-	HM640546	-	AJ290271	AJ290305
Hemerocallis	littorea	-	JQ435539	-	AY149364	-	AJ290274	AJ290308
Numbers in italic represent newly generated sequences submitted to GenBank
