# Supplementary material for: A customised target capture sequencing tool for molecular identification of Aloe vera and relatives
Source: Sci Rep. 2021 Dec 21;11:24347. doi: 10.1038/s41598-021-03300-0 (PMC8692607; doi:10.1038/s41598-021-03300-0)
Supplement: Supplementary file 8 — Supplementary Information 8. [file 41598_2021_3300_MOESM8_ESM.xlsx]

## Sheet: Sheet1
[SUPPLEMENTARY FILE S8]: Accession information
Species	Museum voucher	Accession	Origin of material	Date collected
Aloe aageodonta	K, YW1077	RBGK, ex hort. 2011-1187	DS	-
Aloe bakeri	TAN, RSE732	S. Rakotoarisoa 732	DP	-
Aloe ballyi	K, YW1068	RBGK, ex hort. 1996-4735	DS	-
Aloe brandhamii	K, WRQ. Luke & B. Bytebier 6507	WRQ. Luke & B. Bytebier 6507	DH	2000-09-20
Aloe comptonii	K, YW1015	RBGK, ex hort. 1986-4265	DS	-
Aloe distans	PRE, R.R. & A.W. Klopper 345	RR. & AW. Klopper 345	DP	-
Aloe erinacea	K, YW1179	RBGK, ex hort. 1978-3757	DS	-
Aloe ferox	K, YW1187	RBGK, ex hort. 2019-683	DS	-
Aloe flexilifolia	K, YW1041	RBGK, ex hort. 1990-1811	DS	-
Aloe framesii	K, YW1034	RBGK, ex hort. 2018-62	DS	-
Aloe greatheadii	K, YW1024	RBGK, ex hort. 1996-1525	DS	-
Aloe jucunda	C, Grace 136	OM. Grace 136	DP	-
Aloe juvenna	K, YW1461	RBGK, ex hort. 1982-3183	DP	-
Aloe lateritia	K, YW1028	RBGK, ex hort. 1970-1746	DS	-
Aloe macrocarpa	K, YW1099	RBGK, ex hort. 1972-4103	DS	-
Aloe marlothii	C, Grace 188	OM. Grace 188	DP	-
Aloe mcloughlinii	K, YW1052	RBGK, ex hort. 1978-1449	DS	-
Aloe percrassa	K, K000204629	GW. Reynolds 8116	DH	1956-04-24
Aloe succotrina	PRE, R.R. & A.W. Klopper 329	RR. & AW. Klopper 329	DP	-
Aloe suffulta	K, YW1186	RBGK, ex hort. 1961-56203	DS	-
Aloe vaombe	C, Grace 142	OM. Grace 142	DP	-
Aloe viguieri	C, Grace 193	OM. Grace ex hort CBG	DP	-
Aloe yemenica	K, K000794478	RBGK, ex hort. 1978-3736	DS	-
Aloiampelos ciliaris	K, YW1012	RBGK, ex hort. 1986-4260	DS	-
Aloe arborescens	K, YW1002	RBGK, ex hort. 1973-2481	RF	-
Aloe buettneri	K, YW1001	RBGK, ex hort. 2010-1747	RF	-
Aloe vera	K, YW1004	RBGK, ex hort. 1993-1717	RF	-
Aloidendron barberae	K, YW1003	RBGK, ex hort. 1947-29913	RF	-
Bulbine frutescens	K, O. Maurin 4308	RBGK, ex hort. 1973-3211	DP	-
Xanthorrhoea preissii	K, MW. Chase 36336	RBGK, ex hort. 1982-3665	DP	-
Hemerocallis flava	K, O. Maurin 4379	O. Maurin 4379	DP	-
RBGK = Royal Botanic Gardens, Kew
CBG = Copenhagen Botanic Gardens
DS = DNA from silica-dried material
DP = DNA from material used in previous studies
DH = DNA from herbarium material (age indicated)
RF = RNA from fresh material
